# Supplementary material for: Evaluation of determinants of the serological response to the quadrivalent split‐inactivated influenza vaccine
Source: Mol Syst Biol. 2022 May 6;18(5):e10724. doi: 10.15252/msb.202110724 (PMC9073386; doi:10.15252/msb.202110724)
Supplement: Supplementary file 2 — Dataset EV1 [file MSB-18-e10724-s004.xlsx]

## Sheet: Dataset EV1
			Dataset EV1
	Prediction goal	Subpopulation	Multiple linrear regression model
	Composite	Children	SC = -2.75 * Age + -5.63 * PreVacc (Prevacc.) + 0.67 * Month + -0.52 * Baseline + 26.6
		Adult1	SC = -0.70 * Age + 0.67 * BMI + -0.18 * Comorbidity (Yes) + -5.99 * PreVacc (Prevacc.) + 0.32 * Month + -0.40 * Baseline + 12.2
		Adult2	SC = 0.58 * Gender (Female) + -5.63 * PreVacc (Prevacc.) + 1.20 * Dose (HD) + -0.17 * Baseline + 6.35
	H1N1	Children	SC = -0.85 * Age + -2.30 * PreVacc (Prevacc.) + 0.16 * Month + -0.48 * Baseline + 7.15
		Adult1	SC = -0.20 * Age + -2.04 * PreVacc (Prevacc.) + -0.44 * Baseline + 4.26
		Adult2	SC = -3.34 * Age + -1.00 * PreVacc (Prevacc.) + 0.49 * Dose (HD) + -0.30 * Baseline + 22.5
	H3N2	Children	SC = -0.40 * BMI + -0.29 * Race (Non-white) + -0.96 * PreVacc (Prevacc.) + 0.18 * Month + -0.44 * Baseline + 5.15
		Adult1	SC = 0.19 * Race (Non-white) + -1.08 * PreVacc (Prevacc.) + -0.42 * Baseline + 3.32
		Adult2	SC = 0.48 * BMI + -1.49 * PreVacc (Prevacc.) + 0.32 * Dose (HD) + -0.24 * Baseline +-0.35
	B/Yamagata	Children	SC = -0.40 * Race (Non-white) + -1.25 * PreVacc (Prevacc.) + 0.20 * Month + -0.61 * Baseline + 4.42
		Adult1	SC = -0.18 * Age + -1.42 * PreVacc (Prevacc.) + 0.11 * Month + -0.32 * Baseline + 3.36
		Adult2	SC = -1.05 * PreVacc (Prevacc.) +-0.10 * Month + -0.18 * Baseline + 1.84
	B/Victoria	Children	SC = -1.24 * Age + -1.29 * PreVacc (Prevacc.) + 0.21 * Month + -0.47 * Baseline + 8.23
		Adult1	SC = 0.13 * Race (Non-white) + -1.68 * PreVacc (Prevacc.) + 0.14 * Month + -0.38 * Baseline + 2.65
		Adult2	SC = 0.001 * Gender (Female) + -1.93 * PreVacc (Prevacc.) + -0.39 * Baseline + 2.95

## Sheet: Legend
Dataset EV1. Multiple linear regression models for three subpopulations for composite seroconversion as well as seroconversion for four vaccine strains. The first column shows the prediction goal, the second column the subpopulation and the final column the model.
