# Supplementary material for: Evaluation of determinants of the serological response to the quadrivalent split‐inactivated influenza vaccine
Source: Mol Syst Biol. 2022 May 6;18(5):e10724. doi: 10.15252/msb.202110724 (PMC9073386; doi:10.15252/msb.202110724)
Supplement: Supplementary file 3 — Dataset EV2 [file MSB-18-e10724-s002.xlsx]

## Sheet: Dataset EV2
					Dataset EV2
	Year	Authors	Journal	# individuals	# variables	Accuracy	Notes
	2021	Sung et al.	Front. Immunol.	140	7 (Baseline HAI titers, Age, Sex, Race, BMI, Comorbidity, and Prior vaccination)	NA	% accuracy not given in the paper
	2020	Gouma et al.	Clin. Infect. Dis.	85	5 (Vaccination history, Vaccine group, Year of birth, Prevaccination titers, and Sex)	NA	% accuracy not given in the paper; Vaccine type is the factor of focus while adjusting for the other factors
	2006	Goodwin et al.	Vaccine	4941	9 (Age, Health status, Vaccination prior to study, High pre-vaccination titres, Living situation, Mean age, Antigen dose, Type of vaccine, and Novelty of vaccine antigen)	NA	% accuracy not given in the paper; Age is the factor of focus while adjusting for the other factors

## Sheet: Legend
Dataset EV2. Related work that investigated factor(s) affecting seroconversion while controlling for confounding factors.
